# Supplementary material for: Assaying RNA structure with LASER-Seq
Source: Nucleic Acids Res. 2018 Nov 22;47(1):43–55. doi: 10.1093/nar/gky1172 (PMC6326810; doi:10.1093/nar/gky1172)
Supplement: Supplementary Data [file gky1172_supplemental_files.zip]

Archive with 4 entries (4 files):
- 180423_LASERseq_SuppInfo_Table_S1_Oligos.xlsx
- 180831_LASER_SEQ_SuppInfo_.docx
- Table_S2_EFG_protections.tsv
- Table_S3_onc112_protections.tsv
