# Supplementary material for: Assaying RNA structure with LASER-Seq
Source: Nucleic Acids Res. 2018 Nov 22;47(1):43–55. doi: 10.1093/nar/gky1172 (PMC6326810; doi:10.1093/nar/gky1172)
Supplement: Supplementary Data [file gky1172_supplemental_files.zip › 180423_LASERseq_SuppInfo_Table_S1_Oligos.xlsx]

## Sheet: Sheet1
oligo name	sequence (5' to 3')	purpose
oBZ191_linker2	/preA/CACTCGGGCACCAAGGA/ddC/	3' linker. NOTE: purchased with 5' phosphate and preadenylated in-house
oBZ192_linker2_RT_primer	/5Phos/AGATCGGAAGAGCGTCGTGTAGGGAAAGAGTGTAGATCTCGGTGGTCGC/iSP18/CACTCA/iSp18/TTCAGACGTGTGCTCTTCCGATCTGTCCTTGGTGCCCGAGTG	RT primer
oBZ287_Illumina_PCR_F	AATGATACGGCGACCACCGAGATCTACAC	forward PCR primer
oBZ197_bar01_green_lab	CAAGCAGAAGACGGCATACGAGATaaacctGTGACTGGAGTTCAGACGTGTGCTCTTCCG	barcoded reverse PCR primer
oBZ198_bar02_green_lab	CAAGCAGAAGACGGCATACGAGATctcaggGTGACTGGAGTTCAGACGTGTGCTCTTCCG	barcoded reverse PCR primer
oBZ199_bar03_green_lab	CAAGCAGAAGACGGCATACGAGATgggttcGTGACTGGAGTTCAGACGTGTGCTCTTCCG	barcoded reverse PCR primer
oBZ200_bar04_green_lab	CAAGCAGAAGACGGCATACGAGATtctgaaGTGACTGGAGTTCAGACGTGTGCTCTTCCG	barcoded reverse PCR primer
oBZ201_bar05_green_lab	CAAGCAGAAGACGGCATACGAGATacagcaGTGACTGGAGTTCAGACGTGTGCTCTTCCG	barcoded reverse PCR primer
oBZ202_bar06_green_lab	CAAGCAGAAGACGGCATACGAGATcaccgtGTGACTGGAGTTCAGACGTGTGCTCTTCCG	barcoded reverse PCR primer
oBZ203_bar07_green_lab	CAAGCAGAAGACGGCATACGAGATgtgatgGTGACTGGAGTTCAGACGTGTGCTCTTCCG	barcoded reverse PCR primer
oBZ204_bar08_green_lab	CAAGCAGAAGACGGCATACGAGATtgttacGTGACTGGAGTTCAGACGTGTGCTCTTCCG	barcoded reverse PCR primer
oBZ205_bar09_green_lab	CAAGCAGAAGACGGCATACGAGATagatccGTGACTGGAGTTCAGACGTGTGCTCTTCCG	barcoded reverse PCR primer
oBZ206_bar10_green_lab	CAAGCAGAAGACGGCATACGAGATcccggaGTGACTGGAGTTCAGACGTGTGCTCTTCCG	barcoded reverse PCR primer
oBZ207_bar11_green_lab	CAAGCAGAAGACGGCATACGAGATgagcttGTGACTGGAGTTCAGACGTGTGCTCTTCCG	barcoded reverse PCR primer
oBZ208_bar12_green_lab	CAAGCAGAAGACGGCATACGAGATtttaagGTGACTGGAGTTCAGACGTGTGCTCTTCCG	barcoded reverse PCR primer
oBZ209_bar13_green_lab	CAAGCAGAAGACGGCATACGAGATaacttgGTGACTGGAGTTCAGACGTGTGCTCTTCCG	barcoded reverse PCR primer
oBZ210_bar14_green_lab	CAAGCAGAAGACGGCATACGAGATctggacGTGACTGGAGTTCAGACGTGTGCTCTTCCG	barcoded reverse PCR primer
oBZ211_bar15_green_lab	CAAGCAGAAGACGGCATACGAGATggtccaGTGACTGGAGTTCAGACGTGTGCTCTTCCG	barcoded reverse PCR primer
oBZ212_bar16_green_lab	CAAGCAGAAGACGGCATACGAGATtcaagtGTGACTGGAGTTCAGACGTGTGCTCTTCCG	barcoded reverse PCR primer
oBZ213_bar17_green_lab	CAAGCAGAAGACGGCATACGAGATaccattGTGACTGGAGTTCAGACGTGTGCTCTTCCG	barcoded reverse PCR primer
oBZ214_bar18_green_lab	CAAGCAGAAGACGGCATACGAGATcagtagGTGACTGGAGTTCAGACGTGTGCTCTTCCG	barcoded reverse PCR primer
oBZ215_bar19_green_lab	CAAGCAGAAGACGGCATACGAGATgttgccGTGACTGGAGTTCAGACGTGTGCTCTTCCG	barcoded reverse PCR primer
oBZ216_bar20_green_lab	CAAGCAGAAGACGGCATACGAGATtgacgaGTGACTGGAGTTCAGACGTGTGCTCTTCCG	barcoded reverse PCR primer
oBZ217_bar21_green_lab	CAAGCAGAAGACGGCATACGAGATagcctaGTGACTGGAGTTCAGACGTGTGCTCTTCCG	barcoded reverse PCR primer
oBZ218_bar22_green_lab	CAAGCAGAAGACGGCATACGAGATccgaatGTGACTGGAGTTCAGACGTGTGCTCTTCCG	barcoded reverse PCR primer
oBZ219_bar23_green_lab	CAAGCAGAAGACGGCATACGAGATgattcgGTGACTGGAGTTCAGACGTGTGCTCTTCCG	barcoded reverse PCR primer
oBZ220_bar24_green_lab	CAAGCAGAAGACGGCATACGAGATttaggcGTGACTGGAGTTCAGACGTGTGCTCTTCCG	barcoded reverse PCR primer
