# Supplementary material for: Assaying RNA structure with LASER-Seq
Source: Nucleic Acids Res. 2018 Nov 22;47(1):43–55. doi: 10.1093/nar/gky1172 (PMC6326810; doi:10.1093/nar/gky1172)
Supplement: Supplementary Data [file gky1172_supplemental_files.zip › Table_S2_EFG_protections.tsv]

nucleotide	samples with significant change	change type	number of samples
E.c.23S_rRNA_36G	10_70S_EFG_UV_NAZ_tgirt_FL	protected	1
E.c.23S_rRNA_45G	4_70S_EFG_UV_NAZ_SSII_FL,5_70S_EFG_GDPNP_UV_NAZ_SSII_FL,11_70S_EFG_GDPNP_UV_NAZ_tgirt_FL	deprotected	3
E.c.23S_rRNA_46G	4_70S_EFG_UV_NAZ_SSII_FL	deprotected	1
E.c.23S_rRNA_60G	4_70S_EFG_UV_NAZ_SSII_FL,5_70S_EFG_GDPNP_UV_NAZ_SSII_FL,11_70S_EFG_GDPNP_UV_NAZ_tgirt_FL	deprotected	3
E.c.23S_rRNA_63A	11_70S_EFG_GDPNP_UV_NAZ_tgirt_FL	protected	1
E.c.23S_rRNA_63A	4_70S_EFG_UV_NAZ_SSII_FL,5_70S_EFG_GDPNP_UV_NAZ_SSII_FL	deprotected	2
E.c.23S_rRNA_93G	5_70S_EFG_GDPNP_UV_NAZ_SSII_FL,10_70S_EFG_UV_NAZ_tgirt_FL,11_70S_EFG_GDPNP_UV_NAZ_tgirt_FL	deprotected	3
E.c.23S_rRNA_155A	4_70S_EFG_UV_NAZ_SSII_FL	deprotected	1
E.c.23S_rRNA_175G	11_70S_EFG_GDPNP_UV_NAZ_tgirt_FL	protected	1
E.c.23S_rRNA_180G	4_70S_EFG_UV_NAZ_SSII_FL	deprotected	1
E.c.23S_rRNA_194G	4_70S_EFG_UV_NAZ_SSII_FL	deprotected	1
E.c.23S_rRNA_215G	4_70S_EFG_UV_NAZ_SSII_FL,5_70S_EFG_GDPNP_UV_NAZ_SSII_FL	deprotected	2
E.c.23S_rRNA_230G	11_70S_EFG_GDPNP_UV_NAZ_tgirt_FL	deprotected	1
E.c.23S_rRNA_231A	4_70S_EFG_UV_NAZ_SSII_FL,5_70S_EFG_GDPNP_UV_NAZ_SSII_FL	deprotected	2
E.c.23S_rRNA_232G	4_70S_EFG_UV_NAZ_SSII_FL,5_70S_EFG_GDPNP_UV_NAZ_SSII_FL,10_70S_EFG_UV_NAZ_tgirt_FL,11_70S_EFG_GDPNP_UV_NAZ_tgirt_FL	deprotected	4
E.c.23S_rRNA_262A	10_70S_EFG_UV_NAZ_tgirt_FL	protected	1
E.c.23S_rRNA_264G	5_70S_EFG_GDPNP_UV_NAZ_SSII_FL,10_70S_EFG_UV_NAZ_tgirt_FL,11_70S_EFG_GDPNP_UV_NAZ_tgirt_FL	protected	3
E.c.23S_rRNA_265A	5_70S_EFG_GDPNP_UV_NAZ_SSII_FL	deprotected	1
E.c.23S_rRNA_271G	11_70S_EFG_GDPNP_UV_NAZ_tgirt_FL	deprotected	1
E.c.23S_rRNA_277G	5_70S_EFG_GDPNP_UV_NAZ_SSII_FL,10_70S_EFG_UV_NAZ_tgirt_FL	deprotected	2
E.c.23S_rRNA_285G	4_70S_EFG_UV_NAZ_SSII_FL,5_70S_EFG_GDPNP_UV_NAZ_SSII_FL,10_70S_EFG_UV_NAZ_tgirt_FL,11_70S_EFG_GDPNP_UV_NAZ_tgirt_FL	protected	4
E.c.23S_rRNA_294A	4_70S_EFG_UV_NAZ_SSII_FL	deprotected	1
E.c.23S_rRNA_309A	4_70S_EFG_UV_NAZ_SSII_FL	protected	1
E.c.23S_rRNA_317G	11_70S_EFG_GDPNP_UV_NAZ_tgirt_FL	protected	1
E.c.23S_rRNA_330A	5_70S_EFG_GDPNP_UV_NAZ_SSII_FL	deprotected	1
E.c.23S_rRNA_333G	4_70S_EFG_UV_NAZ_SSII_FL	protected	1
E.c.23S_rRNA_344A	10_70S_EFG_UV_NAZ_tgirt_FL	protected	1
E.c.23S_rRNA_356G	4_70S_EFG_UV_NAZ_SSII_FL,5_70S_EFG_GDPNP_UV_NAZ_SSII_FL	protected	2
E.c.23S_rRNA_359G	5_70S_EFG_GDPNP_UV_NAZ_SSII_FL	deprotected	1
E.c.23S_rRNA_367G	4_70S_EFG_UV_NAZ_SSII_FL,5_70S_EFG_GDPNP_UV_NAZ_SSII_FL	deprotected	2
E.c.23S_rRNA_368A	5_70S_EFG_GDPNP_UV_NAZ_SSII_FL	deprotected	1
E.c.23S_rRNA_371A	4_70S_EFG_UV_NAZ_SSII_FL,5_70S_EFG_GDPNP_UV_NAZ_SSII_FL	protected	2
E.c.23S_rRNA_388G	4_70S_EFG_UV_NAZ_SSII_FL,5_70S_EFG_GDPNP_UV_NAZ_SSII_FL,10_70S_EFG_UV_NAZ_tgirt_FL,11_70S_EFG_GDPNP_UV_NAZ_tgirt_FL	deprotected	4
E.c.23S_rRNA_389G	5_70S_EFG_GDPNP_UV_NAZ_SSII_FL	deprotected	1
E.c.23S_rRNA_404A	4_70S_EFG_UV_NAZ_SSII_FL,5_70S_EFG_GDPNP_UV_NAZ_SSII_FL	protected	2
E.c.23S_rRNA_411G	10_70S_EFG_UV_NAZ_tgirt_FL,11_70S_EFG_GDPNP_UV_NAZ_tgirt_FL	deprotected	2
E.c.23S_rRNA_508A	5_70S_EFG_GDPNP_UV_NAZ_SSII_FL	protected	1
E.c.23S_rRNA_508A	10_70S_EFG_UV_NAZ_tgirt_FL	deprotected	1
E.c.23S_rRNA_524G	4_70S_EFG_UV_NAZ_SSII_FL	deprotected	1
E.c.23S_rRNA_539G	11_70S_EFG_GDPNP_UV_NAZ_tgirt_FL	protected	1
E.c.23S_rRNA_547A	5_70S_EFG_GDPNP_UV_NAZ_SSII_FL	protected	1
E.c.23S_rRNA_548G	4_70S_EFG_UV_NAZ_SSII_FL,5_70S_EFG_GDPNP_UV_NAZ_SSII_FL	deprotected	2
E.c.23S_rRNA_612G	5_70S_EFG_GDPNP_UV_NAZ_SSII_FL	deprotected	1
E.c.23S_rRNA_614A	5_70S_EFG_GDPNP_UV_NAZ_SSII_FL	protected	1
E.c.23S_rRNA_647G	4_70S_EFG_UV_NAZ_SSII_FL,5_70S_EFG_GDPNP_UV_NAZ_SSII_FL,11_70S_EFG_GDPNP_UV_NAZ_tgirt_FL	deprotected	3
E.c.23S_rRNA_648G	4_70S_EFG_UV_NAZ_SSII_FL,5_70S_EFG_GDPNP_UV_NAZ_SSII_FL	deprotected	2
E.c.23S_rRNA_651G	4_70S_EFG_UV_NAZ_SSII_FL,5_70S_EFG_GDPNP_UV_NAZ_SSII_FL	deprotected	2
E.c.23S_rRNA_659G	4_70S_EFG_UV_NAZ_SSII_FL	deprotected	1
E.c.23S_rRNA_704G	4_70S_EFG_UV_NAZ_SSII_FL	deprotected	1
E.c.23S_rRNA_756A	4_70S_EFG_UV_NAZ_SSII_FL	deprotected	1
E.c.23S_rRNA_768G	4_70S_EFG_UV_NAZ_SSII_FL	deprotected	1
E.c.23S_rRNA_829A	4_70S_EFG_UV_NAZ_SSII_FL	deprotected	1
E.c.23S_rRNA_830G	4_70S_EFG_UV_NAZ_SSII_FL	deprotected	1
E.c.23S_rRNA_843G	5_70S_EFG_GDPNP_UV_NAZ_SSII_FL	protected	1
E.c.23S_rRNA_862G	11_70S_EFG_GDPNP_UV_NAZ_tgirt_FL	protected	1
E.c.23S_rRNA_866A	4_70S_EFG_UV_NAZ_SSII_FL	deprotected	1
E.c.23S_rRNA_879G	11_70S_EFG_GDPNP_UV_NAZ_tgirt_FL	deprotected	1
E.c.23S_rRNA_880G	5_70S_EFG_GDPNP_UV_NAZ_SSII_FL,10_70S_EFG_UV_NAZ_tgirt_FL,11_70S_EFG_GDPNP_UV_NAZ_tgirt_FL	deprotected	3
E.c.23S_rRNA_891G	4_70S_EFG_UV_NAZ_SSII_FL,5_70S_EFG_GDPNP_UV_NAZ_SSII_FL	deprotected	2
E.c.23S_rRNA_896A	4_70S_EFG_UV_NAZ_SSII_FL	protected	1
E.c.23S_rRNA_896A	10_70S_EFG_UV_NAZ_tgirt_FL,11_70S_EFG_GDPNP_UV_NAZ_tgirt_FL	deprotected	2
E.c.23S_rRNA_900A	10_70S_EFG_UV_NAZ_tgirt_FL	deprotected	1
E.c.23S_rRNA_914G	4_70S_EFG_UV_NAZ_SSII_FL,5_70S_EFG_GDPNP_UV_NAZ_SSII_FL,10_70S_EFG_UV_NAZ_tgirt_FL,11_70S_EFG_GDPNP_UV_NAZ_tgirt_FL	deprotected	4
E.c.23S_rRNA_926G	4_70S_EFG_UV_NAZ_SSII_FL,5_70S_EFG_GDPNP_UV_NAZ_SSII_FL,10_70S_EFG_UV_NAZ_tgirt_FL,11_70S_EFG_GDPNP_UV_NAZ_tgirt_FL	deprotected	4
E.c.23S_rRNA_933A	4_70S_EFG_UV_NAZ_SSII_FL,5_70S_EFG_GDPNP_UV_NAZ_SSII_FL	protected	2
E.c.23S_rRNA_941A	10_70S_EFG_UV_NAZ_tgirt_FL	deprotected	1
E.c.23S_rRNA_953G	5_70S_EFG_GDPNP_UV_NAZ_SSII_FL	protected	1
E.c.23S_rRNA_1020A	5_70S_EFG_GDPNP_UV_NAZ_SSII_FL	protected	1
E.c.23S_rRNA_1041G	4_70S_EFG_UV_NAZ_SSII_FL	deprotected	1
E.c.23S_rRNA_1046A	4_70S_EFG_UV_NAZ_SSII_FL,11_70S_EFG_GDPNP_UV_NAZ_tgirt_FL	protected	2
E.c.23S_rRNA_1051G	4_70S_EFG_UV_NAZ_SSII_FL	protected	1
E.c.23S_rRNA_1054A	10_70S_EFG_UV_NAZ_tgirt_FL,11_70S_EFG_GDPNP_UV_NAZ_tgirt_FL	protected	2
E.c.23S_rRNA_1055G	4_70S_EFG_UV_NAZ_SSII_FL,5_70S_EFG_GDPNP_UV_NAZ_SSII_FL,10_70S_EFG_UV_NAZ_tgirt_FL,11_70S_EFG_GDPNP_UV_NAZ_tgirt_FL	protected	4
E.c.23S_rRNA_1056G	4_70S_EFG_UV_NAZ_SSII_FL,5_70S_EFG_GDPNP_UV_NAZ_SSII_FL,10_70S_EFG_UV_NAZ_tgirt_FL,11_70S_EFG_GDPNP_UV_NAZ_tgirt_FL	protected	4
E.c.23S_rRNA_1059G	4_70S_EFG_UV_NAZ_SSII_FL	protected	1
E.c.23S_rRNA_1062G	5_70S_EFG_GDPNP_UV_NAZ_SSII_FL,11_70S_EFG_GDPNP_UV_NAZ_tgirt_FL	protected	2
E.c.23S_rRNA_1063G	4_70S_EFG_UV_NAZ_SSII_FL	protected	1
E.c.23S_rRNA_1067A	5_70S_EFG_GDPNP_UV_NAZ_SSII_FL,10_70S_EFG_UV_NAZ_tgirt_FL	protected	2
E.c.23S_rRNA_1068G	4_70S_EFG_UV_NAZ_SSII_FL,5_70S_EFG_GDPNP_UV_NAZ_SSII_FL,10_70S_EFG_UV_NAZ_tgirt_FL,11_70S_EFG_GDPNP_UV_NAZ_tgirt_FL	protected	4
E.c.23S_rRNA_1069A	4_70S_EFG_UV_NAZ_SSII_FL,5_70S_EFG_GDPNP_UV_NAZ_SSII_FL,10_70S_EFG_UV_NAZ_tgirt_FL,11_70S_EFG_GDPNP_UV_NAZ_tgirt_FL	protected	4
E.c.23S_rRNA_1070A	4_70S_EFG_UV_NAZ_SSII_FL,5_70S_EFG_GDPNP_UV_NAZ_SSII_FL	protected	2
E.c.23S_rRNA_1071G	4_70S_EFG_UV_NAZ_SSII_FL,5_70S_EFG_GDPNP_UV_NAZ_SSII_FL,10_70S_EFG_UV_NAZ_tgirt_FL,11_70S_EFG_GDPNP_UV_NAZ_tgirt_FL	protected	4
E.c.23S_rRNA_1074G	4_70S_EFG_UV_NAZ_SSII_FL	protected	1
E.c.23S_rRNA_1085A	5_70S_EFG_GDPNP_UV_NAZ_SSII_FL,10_70S_EFG_UV_NAZ_tgirt_FL,11_70S_EFG_GDPNP_UV_NAZ_tgirt_FL	protected	3
E.c.23S_rRNA_1086A	4_70S_EFG_UV_NAZ_SSII_FL,5_70S_EFG_GDPNP_UV_NAZ_SSII_FL,10_70S_EFG_UV_NAZ_tgirt_FL	protected	3
E.c.23S_rRNA_1087G	4_70S_EFG_UV_NAZ_SSII_FL,5_70S_EFG_GDPNP_UV_NAZ_SSII_FL,10_70S_EFG_UV_NAZ_tgirt_FL,11_70S_EFG_GDPNP_UV_NAZ_tgirt_FL	protected	4
E.c.23S_rRNA_1088A	4_70S_EFG_UV_NAZ_SSII_FL,5_70S_EFG_GDPNP_UV_NAZ_SSII_FL,10_70S_EFG_UV_NAZ_tgirt_FL,11_70S_EFG_GDPNP_UV_NAZ_tgirt_FL	protected	4
E.c.23S_rRNA_1089A	4_70S_EFG_UV_NAZ_SSII_FL,5_70S_EFG_GDPNP_UV_NAZ_SSII_FL,10_70S_EFG_UV_NAZ_tgirt_FL,11_70S_EFG_GDPNP_UV_NAZ_tgirt_FL	protected	4
E.c.23S_rRNA_1090A	4_70S_EFG_UV_NAZ_SSII_FL,5_70S_EFG_GDPNP_UV_NAZ_SSII_FL,10_70S_EFG_UV_NAZ_tgirt_FL,11_70S_EFG_GDPNP_UV_NAZ_tgirt_FL	protected	4
E.c.23S_rRNA_1091G	4_70S_EFG_UV_NAZ_SSII_FL	protected	1
E.c.23S_rRNA_1093G	4_70S_EFG_UV_NAZ_SSII_FL,5_70S_EFG_GDPNP_UV_NAZ_SSII_FL,10_70S_EFG_UV_NAZ_tgirt_FL,11_70S_EFG_GDPNP_UV_NAZ_tgirt_FL	protected	4
E.c.23S_rRNA_1095A	4_70S_EFG_UV_NAZ_SSII_FL,5_70S_EFG_GDPNP_UV_NAZ_SSII_FL,10_70S_EFG_UV_NAZ_tgirt_FL	deprotected	3
E.c.23S_rRNA_1096A	4_70S_EFG_UV_NAZ_SSII_FL,5_70S_EFG_GDPNP_UV_NAZ_SSII_FL,10_70S_EFG_UV_NAZ_tgirt_FL,11_70S_EFG_GDPNP_UV_NAZ_tgirt_FL	protected	4
E.c.23S_rRNA_1098A	4_70S_EFG_UV_NAZ_SSII_FL,5_70S_EFG_GDPNP_UV_NAZ_SSII_FL,10_70S_EFG_UV_NAZ_tgirt_FL,11_70S_EFG_GDPNP_UV_NAZ_tgirt_FL	protected	4
E.c.23S_rRNA_1099G	4_70S_EFG_UV_NAZ_SSII_FL,5_70S_EFG_GDPNP_UV_NAZ_SSII_FL	protected	2
E.c.23S_rRNA_1103A	4_70S_EFG_UV_NAZ_SSII_FL,5_70S_EFG_GDPNP_UV_NAZ_SSII_FL,10_70S_EFG_UV_NAZ_tgirt_FL,11_70S_EFG_GDPNP_UV_NAZ_tgirt_FL	protected	4
E.c.23S_rRNA_1107G	4_70S_EFG_UV_NAZ_SSII_FL,5_70S_EFG_GDPNP_UV_NAZ_SSII_FL	protected	2
E.c.23S_rRNA_1110G	5_70S_EFG_GDPNP_UV_NAZ_SSII_FL	protected	1
E.c.23S_rRNA_1111A	4_70S_EFG_UV_NAZ_SSII_FL	protected	1
E.c.23S_rRNA_1116G	5_70S_EFG_GDPNP_UV_NAZ_SSII_FL	deprotected	1
E.c.23S_rRNA_1127A	5_70S_EFG_GDPNP_UV_NAZ_SSII_FL	deprotected	1
E.c.23S_rRNA_1136G	10_70S_EFG_UV_NAZ_tgirt_FL	deprotected	1
E.c.23S_rRNA_1142A	4_70S_EFG_UV_NAZ_SSII_FL	protected	1
E.c.23S_rRNA_1166G	10_70S_EFG_UV_NAZ_tgirt_FL	protected	1
E.c.23S_rRNA_1175A	4_70S_EFG_UV_NAZ_SSII_FL	protected	1
E.c.23S_rRNA_1177G	5_70S_EFG_GDPNP_UV_NAZ_SSII_FL	deprotected	1
E.c.23S_rRNA_1202G	4_70S_EFG_UV_NAZ_SSII_FL,5_70S_EFG_GDPNP_UV_NAZ_SSII_FL	deprotected	2
E.c.23S_rRNA_1205A	4_70S_EFG_UV_NAZ_SSII_FL,5_70S_EFG_GDPNP_UV_NAZ_SSII_FL	protected	2
E.c.23S_rRNA_1220A	4_70S_EFG_UV_NAZ_SSII_FL,5_70S_EFG_GDPNP_UV_NAZ_SSII_FL,11_70S_EFG_GDPNP_UV_NAZ_tgirt_FL	protected	3
E.c.23S_rRNA_1223G	10_70S_EFG_UV_NAZ_tgirt_FL	protected	1
E.c.23S_rRNA_1232G	11_70S_EFG_GDPNP_UV_NAZ_tgirt_FL	protected	1
E.c.23S_rRNA_1268A	11_70S_EFG_GDPNP_UV_NAZ_tgirt_FL	protected	1
E.c.23S_rRNA_1288G	4_70S_EFG_UV_NAZ_SSII_FL	deprotected	1
E.c.23S_rRNA_1307A	11_70S_EFG_GDPNP_UV_NAZ_tgirt_FL	protected	1
E.c.23S_rRNA_1309G	11_70S_EFG_GDPNP_UV_NAZ_tgirt_FL	deprotected	1
E.c.23S_rRNA_1311G	4_70S_EFG_UV_NAZ_SSII_FL,5_70S_EFG_GDPNP_UV_NAZ_SSII_FL	deprotected	2
E.c.23S_rRNA_1317G	10_70S_EFG_UV_NAZ_tgirt_FL	protected	1
E.c.23S_rRNA_1331G	5_70S_EFG_GDPNP_UV_NAZ_SSII_FL	deprotected	1
E.c.23S_rRNA_1332G	4_70S_EFG_UV_NAZ_SSII_FL,5_70S_EFG_GDPNP_UV_NAZ_SSII_FL	deprotected	2
E.c.23S_rRNA_1367A	5_70S_EFG_GDPNP_UV_NAZ_SSII_FL	deprotected	1
E.c.23S_rRNA_1378A	11_70S_EFG_GDPNP_UV_NAZ_tgirt_FL	deprotected	1
E.c.23S_rRNA_1380G	10_70S_EFG_UV_NAZ_tgirt_FL	protected	1
E.c.23S_rRNA_1381G	5_70S_EFG_GDPNP_UV_NAZ_SSII_FL	deprotected	1
E.c.23S_rRNA_1416G	5_70S_EFG_GDPNP_UV_NAZ_SSII_FL,10_70S_EFG_UV_NAZ_tgirt_FL	deprotected	2
E.c.23S_rRNA_1420A	4_70S_EFG_UV_NAZ_SSII_FL,5_70S_EFG_GDPNP_UV_NAZ_SSII_FL	protected	2
E.c.23S_rRNA_1431A	5_70S_EFG_GDPNP_UV_NAZ_SSII_FL,10_70S_EFG_UV_NAZ_tgirt_FL,11_70S_EFG_GDPNP_UV_NAZ_tgirt_FL	deprotected	3
E.c.23S_rRNA_1432G	10_70S_EFG_UV_NAZ_tgirt_FL	deprotected	1
E.c.23S_rRNA_1441G	11_70S_EFG_GDPNP_UV_NAZ_tgirt_FL	deprotected	1
E.c.23S_rRNA_1444G	4_70S_EFG_UV_NAZ_SSII_FL	deprotected	1
E.c.23S_rRNA_1469A	10_70S_EFG_UV_NAZ_tgirt_FL	deprotected	1
E.c.23S_rRNA_1482G	4_70S_EFG_UV_NAZ_SSII_FL,5_70S_EFG_GDPNP_UV_NAZ_SSII_FL,10_70S_EFG_UV_NAZ_tgirt_FL	deprotected	3
E.c.23S_rRNA_1483G	4_70S_EFG_UV_NAZ_SSII_FL,5_70S_EFG_GDPNP_UV_NAZ_SSII_FL	deprotected	2
E.c.23S_rRNA_1490A	4_70S_EFG_UV_NAZ_SSII_FL	deprotected	1
E.c.23S_rRNA_1501G	10_70S_EFG_UV_NAZ_tgirt_FL	protected	1
E.c.23S_rRNA_1502A	10_70S_EFG_UV_NAZ_tgirt_FL	protected	1
E.c.23S_rRNA_1503A	4_70S_EFG_UV_NAZ_SSII_FL	protected	1
E.c.23S_rRNA_1508A	4_70S_EFG_UV_NAZ_SSII_FL,5_70S_EFG_GDPNP_UV_NAZ_SSII_FL	protected	2
E.c.23S_rRNA_1510G	4_70S_EFG_UV_NAZ_SSII_FL,5_70S_EFG_GDPNP_UV_NAZ_SSII_FL,10_70S_EFG_UV_NAZ_tgirt_FL,11_70S_EFG_GDPNP_UV_NAZ_tgirt_FL	deprotected	4
E.c.23S_rRNA_1511G	5_70S_EFG_GDPNP_UV_NAZ_SSII_FL,11_70S_EFG_GDPNP_UV_NAZ_tgirt_FL	deprotected	2
E.c.23S_rRNA_1517G	11_70S_EFG_GDPNP_UV_NAZ_tgirt_FL	protected	1
E.c.23S_rRNA_1530G	10_70S_EFG_UV_NAZ_tgirt_FL	protected	1
E.c.23S_rRNA_1535A	10_70S_EFG_UV_NAZ_tgirt_FL	deprotected	1
E.c.23S_rRNA_1537G	5_70S_EFG_GDPNP_UV_NAZ_SSII_FL,11_70S_EFG_GDPNP_UV_NAZ_tgirt_FL	deprotected	2
E.c.23S_rRNA_1538G	4_70S_EFG_UV_NAZ_SSII_FL	deprotected	1
E.c.23S_rRNA_1581G	4_70S_EFG_UV_NAZ_SSII_FL,5_70S_EFG_GDPNP_UV_NAZ_SSII_FL	deprotected	2
E.c.23S_rRNA_1586A	4_70S_EFG_UV_NAZ_SSII_FL,5_70S_EFG_GDPNP_UV_NAZ_SSII_FL	protected	2
E.c.23S_rRNA_1587G	4_70S_EFG_UV_NAZ_SSII_FL,10_70S_EFG_UV_NAZ_tgirt_FL,11_70S_EFG_GDPNP_UV_NAZ_tgirt_FL	deprotected	3
E.c.23S_rRNA_1601G	10_70S_EFG_UV_NAZ_tgirt_FL	protected	1
E.c.23S_rRNA_1614A	4_70S_EFG_UV_NAZ_SSII_FL,5_70S_EFG_GDPNP_UV_NAZ_SSII_FL	protected	2
E.c.23S_rRNA_1641A	4_70S_EFG_UV_NAZ_SSII_FL,5_70S_EFG_GDPNP_UV_NAZ_SSII_FL	protected	2
E.c.23S_rRNA_1651G	4_70S_EFG_UV_NAZ_SSII_FL	protected	1
E.c.23S_rRNA_1660G	10_70S_EFG_UV_NAZ_tgirt_FL	deprotected	1
E.c.23S_rRNA_1698A	5_70S_EFG_GDPNP_UV_NAZ_SSII_FL,11_70S_EFG_GDPNP_UV_NAZ_tgirt_FL	deprotected	2
E.c.23S_rRNA_1699G	10_70S_EFG_UV_NAZ_tgirt_FL	deprotected	1
E.c.23S_rRNA_1715G	4_70S_EFG_UV_NAZ_SSII_FL,5_70S_EFG_GDPNP_UV_NAZ_SSII_FL,10_70S_EFG_UV_NAZ_tgirt_FL	deprotected	3
E.c.23S_rRNA_1724G	5_70S_EFG_GDPNP_UV_NAZ_SSII_FL	protected	1
E.c.23S_rRNA_1738G	11_70S_EFG_GDPNP_UV_NAZ_tgirt_FL	deprotected	1
E.c.23S_rRNA_1763G	5_70S_EFG_GDPNP_UV_NAZ_SSII_FL,10_70S_EFG_UV_NAZ_tgirt_FL	deprotected	2
E.c.23S_rRNA_1835G	4_70S_EFG_UV_NAZ_SSII_FL,5_70S_EFG_GDPNP_UV_NAZ_SSII_FL	protected	2
E.c.23S_rRNA_1840G	4_70S_EFG_UV_NAZ_SSII_FL	protected	1
E.c.23S_rRNA_1846G	4_70S_EFG_UV_NAZ_SSII_FL	deprotected	1
E.c.23S_rRNA_1848A	4_70S_EFG_UV_NAZ_SSII_FL	protected	1
E.c.23S_rRNA_1848A	5_70S_EFG_GDPNP_UV_NAZ_SSII_FL	deprotected	1
E.c.23S_rRNA_1849G	4_70S_EFG_UV_NAZ_SSII_FL,5_70S_EFG_GDPNP_UV_NAZ_SSII_FL	deprotected	2
E.c.23S_rRNA_1853A	5_70S_EFG_GDPNP_UV_NAZ_SSII_FL	protected	1
E.c.23S_rRNA_1854A	5_70S_EFG_GDPNP_UV_NAZ_SSII_FL	protected	1
E.c.23S_rRNA_1869G	4_70S_EFG_UV_NAZ_SSII_FL	deprotected	1
E.c.23S_rRNA_1873G	4_70S_EFG_UV_NAZ_SSII_FL	deprotected	1
E.c.23S_rRNA_1875G	5_70S_EFG_GDPNP_UV_NAZ_SSII_FL	deprotected	1
E.c.23S_rRNA_1906G	5_70S_EFG_GDPNP_UV_NAZ_SSII_FL	deprotected	1
E.c.23S_rRNA_1918A	10_70S_EFG_UV_NAZ_tgirt_FL	deprotected	1
E.c.23S_rRNA_1935G	4_70S_EFG_UV_NAZ_SSII_FL,5_70S_EFG_GDPNP_UV_NAZ_SSII_FL	deprotected	2
E.c.23S_rRNA_1945G	5_70S_EFG_GDPNP_UV_NAZ_SSII_FL	deprotected	1
E.c.23S_rRNA_1950G	4_70S_EFG_UV_NAZ_SSII_FL,5_70S_EFG_GDPNP_UV_NAZ_SSII_FL	protected	2
E.c.23S_rRNA_1964G	4_70S_EFG_UV_NAZ_SSII_FL,5_70S_EFG_GDPNP_UV_NAZ_SSII_FL	deprotected	2
E.c.23S_rRNA_1987A	5_70S_EFG_GDPNP_UV_NAZ_SSII_FL	protected	1
E.c.23S_rRNA_1992G	11_70S_EFG_GDPNP_UV_NAZ_tgirt_FL	protected	1
E.c.23S_rRNA_2015A	11_70S_EFG_GDPNP_UV_NAZ_tgirt_FL	deprotected	1
E.c.23S_rRNA_2100G	4_70S_EFG_UV_NAZ_SSII_FL	deprotected	1
E.c.23S_rRNA_2112G	10_70S_EFG_UV_NAZ_tgirt_FL,11_70S_EFG_GDPNP_UV_NAZ_tgirt_FL	deprotected	2
E.c.23S_rRNA_2116G	10_70S_EFG_UV_NAZ_tgirt_FL	deprotected	1
E.c.23S_rRNA_2126A	5_70S_EFG_GDPNP_UV_NAZ_SSII_FL	protected	1
E.c.23S_rRNA_2132A	4_70S_EFG_UV_NAZ_SSII_FL,5_70S_EFG_GDPNP_UV_NAZ_SSII_FL,10_70S_EFG_UV_NAZ_tgirt_FL,11_70S_EFG_GDPNP_UV_NAZ_tgirt_FL	protected	4
E.c.23S_rRNA_2133G	4_70S_EFG_UV_NAZ_SSII_FL	protected	1
E.c.23S_rRNA_2156G	10_70S_EFG_UV_NAZ_tgirt_FL,11_70S_EFG_GDPNP_UV_NAZ_tgirt_FL	protected	2
E.c.23S_rRNA_2163A	4_70S_EFG_UV_NAZ_SSII_FL,5_70S_EFG_GDPNP_UV_NAZ_SSII_FL,10_70S_EFG_UV_NAZ_tgirt_FL,11_70S_EFG_GDPNP_UV_NAZ_tgirt_FL	protected	4
E.c.23S_rRNA_2198A	5_70S_EFG_GDPNP_UV_NAZ_SSII_FL	protected	1
E.c.23S_rRNA_2203G	4_70S_EFG_UV_NAZ_SSII_FL,5_70S_EFG_GDPNP_UV_NAZ_SSII_FL,10_70S_EFG_UV_NAZ_tgirt_FL,11_70S_EFG_GDPNP_UV_NAZ_tgirt_FL	protected	4
E.c.23S_rRNA_2204G	11_70S_EFG_GDPNP_UV_NAZ_tgirt_FL	deprotected	1
E.c.23S_rRNA_2211G	11_70S_EFG_GDPNP_UV_NAZ_tgirt_FL	protected	1
E.c.23S_rRNA_2217G	10_70S_EFG_UV_NAZ_tgirt_FL,11_70S_EFG_GDPNP_UV_NAZ_tgirt_FL	protected	2
E.c.23S_rRNA_2282G	5_70S_EFG_GDPNP_UV_NAZ_SSII_FL,10_70S_EFG_UV_NAZ_tgirt_FL,11_70S_EFG_GDPNP_UV_NAZ_tgirt_FL	protected	3
E.c.23S_rRNA_2286G	4_70S_EFG_UV_NAZ_SSII_FL,5_70S_EFG_GDPNP_UV_NAZ_SSII_FL,10_70S_EFG_UV_NAZ_tgirt_FL,11_70S_EFG_GDPNP_UV_NAZ_tgirt_FL	protected	4
E.c.23S_rRNA_2287A	4_70S_EFG_UV_NAZ_SSII_FL,5_70S_EFG_GDPNP_UV_NAZ_SSII_FL	deprotected	2
E.c.23S_rRNA_2290G	11_70S_EFG_GDPNP_UV_NAZ_tgirt_FL	protected	1
E.c.23S_rRNA_2303G	4_70S_EFG_UV_NAZ_SSII_FL,5_70S_EFG_GDPNP_UV_NAZ_SSII_FL,10_70S_EFG_UV_NAZ_tgirt_FL,11_70S_EFG_GDPNP_UV_NAZ_tgirt_FL	deprotected	4
E.c.23S_rRNA_2304G	4_70S_EFG_UV_NAZ_SSII_FL,5_70S_EFG_GDPNP_UV_NAZ_SSII_FL	deprotected	2
E.c.23S_rRNA_2307G	4_70S_EFG_UV_NAZ_SSII_FL,5_70S_EFG_GDPNP_UV_NAZ_SSII_FL,11_70S_EFG_GDPNP_UV_NAZ_tgirt_FL	deprotected	3
E.c.23S_rRNA_2308G	5_70S_EFG_GDPNP_UV_NAZ_SSII_FL,10_70S_EFG_UV_NAZ_tgirt_FL,11_70S_EFG_GDPNP_UV_NAZ_tgirt_FL	deprotected	3
E.c.23S_rRNA_2316G	10_70S_EFG_UV_NAZ_tgirt_FL,11_70S_EFG_GDPNP_UV_NAZ_tgirt_FL	protected	2
E.c.23S_rRNA_2322A	4_70S_EFG_UV_NAZ_SSII_FL	deprotected	1
E.c.23S_rRNA_2325G	4_70S_EFG_UV_NAZ_SSII_FL,5_70S_EFG_GDPNP_UV_NAZ_SSII_FL	deprotected	2
E.c.23S_rRNA_2333A	4_70S_EFG_UV_NAZ_SSII_FL,5_70S_EFG_GDPNP_UV_NAZ_SSII_FL,11_70S_EFG_GDPNP_UV_NAZ_tgirt_FL	protected	3
E.c.23S_rRNA_2345G	5_70S_EFG_GDPNP_UV_NAZ_SSII_FL	protected	1
E.c.23S_rRNA_2345G	4_70S_EFG_UV_NAZ_SSII_FL	deprotected	1
E.c.23S_rRNA_2346A	4_70S_EFG_UV_NAZ_SSII_FL,5_70S_EFG_GDPNP_UV_NAZ_SSII_FL,10_70S_EFG_UV_NAZ_tgirt_FL,11_70S_EFG_GDPNP_UV_NAZ_tgirt_FL	deprotected	4
E.c.23S_rRNA_2349G	10_70S_EFG_UV_NAZ_tgirt_FL	protected	1
E.c.23S_rRNA_2353G	10_70S_EFG_UV_NAZ_tgirt_FL	protected	1
E.c.23S_rRNA_2371G	10_70S_EFG_UV_NAZ_tgirt_FL	protected	1
E.c.23S_rRNA_2397G	4_70S_EFG_UV_NAZ_SSII_FL	protected	1
E.c.23S_rRNA_2406A	4_70S_EFG_UV_NAZ_SSII_FL,5_70S_EFG_GDPNP_UV_NAZ_SSII_FL	deprotected	2
E.c.23S_rRNA_2421G	4_70S_EFG_UV_NAZ_SSII_FL,5_70S_EFG_GDPNP_UV_NAZ_SSII_FL	deprotected	2
E.c.23S_rRNA_2425A	5_70S_EFG_GDPNP_UV_NAZ_SSII_FL	protected	1
E.c.23S_rRNA_2432A	4_70S_EFG_UV_NAZ_SSII_FL	deprotected	1
E.c.23S_rRNA_2444G	10_70S_EFG_UV_NAZ_tgirt_FL	deprotected	1
E.c.23S_rRNA_2445G	11_70S_EFG_GDPNP_UV_NAZ_tgirt_FL	protected	1
E.c.23S_rRNA_2464G	4_70S_EFG_UV_NAZ_SSII_FL,5_70S_EFG_GDPNP_UV_NAZ_SSII_FL	deprotected	2
E.c.23S_rRNA_2470G	5_70S_EFG_GDPNP_UV_NAZ_SSII_FL	deprotected	1
E.c.23S_rRNA_2472G	5_70S_EFG_GDPNP_UV_NAZ_SSII_FL	deprotected	1
E.c.23S_rRNA_2481G	4_70S_EFG_UV_NAZ_SSII_FL	deprotected	1
E.c.23S_rRNA_2502G	4_70S_EFG_UV_NAZ_SSII_FL	deprotected	1
E.c.23S_rRNA_2505G	4_70S_EFG_UV_NAZ_SSII_FL,5_70S_EFG_GDPNP_UV_NAZ_SSII_FL	deprotected	2
E.c.23S_rRNA_2529G	4_70S_EFG_UV_NAZ_SSII_FL,5_70S_EFG_GDPNP_UV_NAZ_SSII_FL,10_70S_EFG_UV_NAZ_tgirt_FL,11_70S_EFG_GDPNP_UV_NAZ_tgirt_FL	deprotected	4
E.c.23S_rRNA_2560A	5_70S_EFG_GDPNP_UV_NAZ_SSII_FL	protected	1
E.c.23S_rRNA_2581G	4_70S_EFG_UV_NAZ_SSII_FL	deprotected	1
E.c.23S_rRNA_2583G	4_70S_EFG_UV_NAZ_SSII_FL,5_70S_EFG_GDPNP_UV_NAZ_SSII_FL	deprotected	2
E.c.23S_rRNA_2587A	4_70S_EFG_UV_NAZ_SSII_FL	deprotected	1
E.c.23S_rRNA_2599G	5_70S_EFG_GDPNP_UV_NAZ_SSII_FL	protected	1
E.c.23S_rRNA_2602A	4_70S_EFG_UV_NAZ_SSII_FL	deprotected	1
E.c.23S_rRNA_2618G	4_70S_EFG_UV_NAZ_SSII_FL	deprotected	1
E.c.23S_rRNA_2621G	10_70S_EFG_UV_NAZ_tgirt_FL	protected	1
E.c.23S_rRNA_2641G	10_70S_EFG_UV_NAZ_tgirt_FL	protected	1
E.c.23S_rRNA_2642G	11_70S_EFG_GDPNP_UV_NAZ_tgirt_FL	protected	1
E.c.23S_rRNA_2662A	4_70S_EFG_UV_NAZ_SSII_FL,5_70S_EFG_GDPNP_UV_NAZ_SSII_FL	protected	2
E.c.23S_rRNA_2705A	5_70S_EFG_GDPNP_UV_NAZ_SSII_FL	protected	1
E.c.23S_rRNA_2709G	5_70S_EFG_GDPNP_UV_NAZ_SSII_FL	protected	1
E.c.23S_rRNA_2780G	4_70S_EFG_UV_NAZ_SSII_FL,5_70S_EFG_GDPNP_UV_NAZ_SSII_FL,11_70S_EFG_GDPNP_UV_NAZ_tgirt_FL	deprotected	3
E.c.23S_rRNA_2799G	4_70S_EFG_UV_NAZ_SSII_FL	deprotected	1
E.c.23S_rRNA_2800A	4_70S_EFG_UV_NAZ_SSII_FL	protected	1
E.c.23S_rRNA_2812G	4_70S_EFG_UV_NAZ_SSII_FL	deprotected	1
E.c.23S_rRNA_2819G	11_70S_EFG_GDPNP_UV_NAZ_tgirt_FL	protected	1
E.c.23S_rRNA_2820A	11_70S_EFG_GDPNP_UV_NAZ_tgirt_FL	protected	1
E.c.23S_rRNA_2831G	4_70S_EFG_UV_NAZ_SSII_FL,5_70S_EFG_GDPNP_UV_NAZ_SSII_FL,10_70S_EFG_UV_NAZ_tgirt_FL,11_70S_EFG_GDPNP_UV_NAZ_tgirt_FL	deprotected	4
E.c.23S_rRNA_2835A	5_70S_EFG_GDPNP_UV_NAZ_SSII_FL	protected	1
E.c.5S___rRNA_13G	4_70S_EFG_UV_NAZ_SSII_FL,5_70S_EFG_GDPNP_UV_NAZ_SSII_FL,10_70S_EFG_UV_NAZ_tgirt_FL	protected	3
E.c.5S___rRNA_20G	5_70S_EFG_GDPNP_UV_NAZ_SSII_FL	protected	1
E.c.5S___rRNA_21G	5_70S_EFG_GDPNP_UV_NAZ_SSII_FL	protected	1
E.c.5S___rRNA_41G	4_70S_EFG_UV_NAZ_SSII_FL,5_70S_EFG_GDPNP_UV_NAZ_SSII_FL,10_70S_EFG_UV_NAZ_tgirt_FL,11_70S_EFG_GDPNP_UV_NAZ_tgirt_FL	deprotected	4
E.c.5S___rRNA_58A	4_70S_EFG_UV_NAZ_SSII_FL	protected	1
E.c.5S___rRNA_59A	10_70S_EFG_UV_NAZ_tgirt_FL	protected	1
E.c.5S___rRNA_64G	11_70S_EFG_GDPNP_UV_NAZ_tgirt_FL	protected	1
E.c.5S___rRNA_79G	4_70S_EFG_UV_NAZ_SSII_FL	deprotected	1
E.c.5S___rRNA_106G	11_70S_EFG_GDPNP_UV_NAZ_tgirt_FL	protected	1
E.c.16S_rRNA_8A	4_70S_EFG_UV_NAZ_SSII_FL	protected	1
E.c.16S_rRNA_9G	11_70S_EFG_GDPNP_UV_NAZ_tgirt_FL	deprotected	1
E.c.16S_rRNA_41G	4_70S_EFG_UV_NAZ_SSII_FL	deprotected	1
E.c.16S_rRNA_50A	5_70S_EFG_GDPNP_UV_NAZ_SSII_FL	deprotected	1
E.c.16S_rRNA_76G	4_70S_EFG_UV_NAZ_SSII_FL,5_70S_EFG_GDPNP_UV_NAZ_SSII_FL,10_70S_EFG_UV_NAZ_tgirt_FL,11_70S_EFG_GDPNP_UV_NAZ_tgirt_FL	protected	4
E.c.16S_rRNA_78A	10_70S_EFG_UV_NAZ_tgirt_FL	protected	1
E.c.16S_rRNA_79G	4_70S_EFG_UV_NAZ_SSII_FL,5_70S_EFG_GDPNP_UV_NAZ_SSII_FL,10_70S_EFG_UV_NAZ_tgirt_FL,11_70S_EFG_GDPNP_UV_NAZ_tgirt_FL	protected	4
E.c.16S_rRNA_82G	4_70S_EFG_UV_NAZ_SSII_FL	deprotected	1
E.c.16S_rRNA_86G	4_70S_EFG_UV_NAZ_SSII_FL,5_70S_EFG_GDPNP_UV_NAZ_SSII_FL	deprotected	2
E.c.16S_rRNA_89G	4_70S_EFG_UV_NAZ_SSII_FL	protected	1
E.c.16S_rRNA_100G	4_70S_EFG_UV_NAZ_SSII_FL	deprotected	1
E.c.16S_rRNA_116A	10_70S_EFG_UV_NAZ_tgirt_FL	deprotected	1
E.c.16S_rRNA_165G	5_70S_EFG_GDPNP_UV_NAZ_SSII_FL	protected	1
E.c.16S_rRNA_190A	4_70S_EFG_UV_NAZ_SSII_FL,5_70S_EFG_GDPNP_UV_NAZ_SSII_FL	protected	2
E.c.16S_rRNA_198G	10_70S_EFG_UV_NAZ_tgirt_FL	protected	1
E.c.16S_rRNA_212G	4_70S_EFG_UV_NAZ_SSII_FL,5_70S_EFG_GDPNP_UV_NAZ_SSII_FL	deprotected	2
E.c.16S_rRNA_220G	4_70S_EFG_UV_NAZ_SSII_FL	deprotected	1
E.c.16S_rRNA_243A	4_70S_EFG_UV_NAZ_SSII_FL,5_70S_EFG_GDPNP_UV_NAZ_SSII_FL	protected	2
E.c.16S_rRNA_247G	5_70S_EFG_GDPNP_UV_NAZ_SSII_FL	deprotected	1
E.c.16S_rRNA_250A	4_70S_EFG_UV_NAZ_SSII_FL,5_70S_EFG_GDPNP_UV_NAZ_SSII_FL	protected	2
E.c.16S_rRNA_253A	4_70S_EFG_UV_NAZ_SSII_FL,10_70S_EFG_UV_NAZ_tgirt_FL,11_70S_EFG_GDPNP_UV_NAZ_tgirt_FL	protected	3
E.c.16S_rRNA_274A	4_70S_EFG_UV_NAZ_SSII_FL,5_70S_EFG_GDPNP_UV_NAZ_SSII_FL	protected	2
E.c.16S_rRNA_275G	4_70S_EFG_UV_NAZ_SSII_FL,10_70S_EFG_UV_NAZ_tgirt_FL	deprotected	2
E.c.16S_rRNA_278G	4_70S_EFG_UV_NAZ_SSII_FL	deprotected	1
E.c.16S_rRNA_319G	11_70S_EFG_GDPNP_UV_NAZ_tgirt_FL	deprotected	1
E.c.16S_rRNA_354G	4_70S_EFG_UV_NAZ_SSII_FL	deprotected	1
E.c.16S_rRNA_357G	4_70S_EFG_UV_NAZ_SSII_FL,5_70S_EFG_GDPNP_UV_NAZ_SSII_FL	deprotected	2
E.c.16S_rRNA_363A	5_70S_EFG_GDPNP_UV_NAZ_SSII_FL,11_70S_EFG_GDPNP_UV_NAZ_tgirt_FL	protected	2
E.c.16S_rRNA_373A	10_70S_EFG_UV_NAZ_tgirt_FL	protected	1
E.c.16S_rRNA_376G	4_70S_EFG_UV_NAZ_SSII_FL	deprotected	1
E.c.16S_rRNA_404G	11_70S_EFG_GDPNP_UV_NAZ_tgirt_FL	protected	1
E.c.16S_rRNA_413G	5_70S_EFG_GDPNP_UV_NAZ_SSII_FL,10_70S_EFG_UV_NAZ_tgirt_FL	deprotected	2
E.c.16S_rRNA_424G	5_70S_EFG_GDPNP_UV_NAZ_SSII_FL	deprotected	1
E.c.16S_rRNA_448A	4_70S_EFG_UV_NAZ_SSII_FL	protected	1
E.c.16S_rRNA_460A	5_70S_EFG_GDPNP_UV_NAZ_SSII_FL	deprotected	1
E.c.16S_rRNA_481G	4_70S_EFG_UV_NAZ_SSII_FL	deprotected	1
E.c.16S_rRNA_487A	4_70S_EFG_UV_NAZ_SSII_FL	deprotected	1
E.c.16S_rRNA_495A	4_70S_EFG_UV_NAZ_SSII_FL,5_70S_EFG_GDPNP_UV_NAZ_SSII_FL	deprotected	2
E.c.16S_rRNA_497G	10_70S_EFG_UV_NAZ_tgirt_FL,11_70S_EFG_GDPNP_UV_NAZ_tgirt_FL	deprotected	2
E.c.16S_rRNA_527G	4_70S_EFG_UV_NAZ_SSII_FL	protected	1
E.c.16S_rRNA_530G	4_70S_EFG_UV_NAZ_SSII_FL,5_70S_EFG_GDPNP_UV_NAZ_SSII_FL,11_70S_EFG_GDPNP_UV_NAZ_tgirt_FL	deprotected	3
E.c.16S_rRNA_563A	5_70S_EFG_GDPNP_UV_NAZ_SSII_FL	protected	1
E.c.16S_rRNA_563A	4_70S_EFG_UV_NAZ_SSII_FL	deprotected	1
E.c.16S_rRNA_600A	4_70S_EFG_UV_NAZ_SSII_FL	deprotected	1
E.c.16S_rRNA_601G	10_70S_EFG_UV_NAZ_tgirt_FL	protected	1
E.c.16S_rRNA_633G	10_70S_EFG_UV_NAZ_tgirt_FL,11_70S_EFG_GDPNP_UV_NAZ_tgirt_FL	protected	2
E.c.16S_rRNA_640A	5_70S_EFG_GDPNP_UV_NAZ_SSII_FL	protected	1
E.c.16S_rRNA_665A	4_70S_EFG_UV_NAZ_SSII_FL,5_70S_EFG_GDPNP_UV_NAZ_SSII_FL	protected	2
E.c.16S_rRNA_687A	5_70S_EFG_GDPNP_UV_NAZ_SSII_FL	protected	1
E.c.16S_rRNA_693G	10_70S_EFG_UV_NAZ_tgirt_FL,11_70S_EFG_GDPNP_UV_NAZ_tgirt_FL	deprotected	2
E.c.16S_rRNA_748G	4_70S_EFG_UV_NAZ_SSII_FL	deprotected	1
E.c.16S_rRNA_765G	11_70S_EFG_GDPNP_UV_NAZ_tgirt_FL	protected	1
E.c.16S_rRNA_776G	4_70S_EFG_UV_NAZ_SSII_FL	deprotected	1
E.c.16S_rRNA_777A	5_70S_EFG_GDPNP_UV_NAZ_SSII_FL	deprotected	1
E.c.16S_rRNA_778G	10_70S_EFG_UV_NAZ_tgirt_FL	protected	1
E.c.16S_rRNA_786G	11_70S_EFG_GDPNP_UV_NAZ_tgirt_FL	protected	1
E.c.16S_rRNA_791G	4_70S_EFG_UV_NAZ_SSII_FL,5_70S_EFG_GDPNP_UV_NAZ_SSII_FL	deprotected	2
E.c.16S_rRNA_812G	10_70S_EFG_UV_NAZ_tgirt_FL,11_70S_EFG_GDPNP_UV_NAZ_tgirt_FL	protected	2
E.c.16S_rRNA_818G	4_70S_EFG_UV_NAZ_SSII_FL,5_70S_EFG_GDPNP_UV_NAZ_SSII_FL	deprotected	2
E.c.16S_rRNA_829G	4_70S_EFG_UV_NAZ_SSII_FL	deprotected	1
E.c.16S_rRNA_844G	4_70S_EFG_UV_NAZ_SSII_FL,10_70S_EFG_UV_NAZ_tgirt_FL,11_70S_EFG_GDPNP_UV_NAZ_tgirt_FL	deprotected	3
E.c.16S_rRNA_845A	4_70S_EFG_UV_NAZ_SSII_FL,5_70S_EFG_GDPNP_UV_NAZ_SSII_FL	protected	2
E.c.16S_rRNA_846G	4_70S_EFG_UV_NAZ_SSII_FL,5_70S_EFG_GDPNP_UV_NAZ_SSII_FL	deprotected	2
E.c.16S_rRNA_858G	4_70S_EFG_UV_NAZ_SSII_FL	deprotected	1
E.c.16S_rRNA_898G	10_70S_EFG_UV_NAZ_tgirt_FL	protected	1
E.c.16S_rRNA_901A	10_70S_EFG_UV_NAZ_tgirt_FL	deprotected	1
E.c.16S_rRNA_922G	5_70S_EFG_GDPNP_UV_NAZ_SSII_FL	protected	1
E.c.16S_rRNA_925G	5_70S_EFG_GDPNP_UV_NAZ_SSII_FL	deprotected	1
E.c.16S_rRNA_926G	4_70S_EFG_UV_NAZ_SSII_FL,10_70S_EFG_UV_NAZ_tgirt_FL,11_70S_EFG_GDPNP_UV_NAZ_tgirt_FL	deprotected	3
E.c.16S_rRNA_958A	5_70S_EFG_GDPNP_UV_NAZ_SSII_FL	protected	1
E.c.16S_rRNA_958A	4_70S_EFG_UV_NAZ_SSII_FL	deprotected	1
E.c.16S_rRNA_966G	5_70S_EFG_GDPNP_UV_NAZ_SSII_FL,10_70S_EFG_UV_NAZ_tgirt_FL,11_70S_EFG_GDPNP_UV_NAZ_tgirt_FL	deprotected	3
E.c.16S_rRNA_971G	5_70S_EFG_GDPNP_UV_NAZ_SSII_FL	deprotected	1
E.c.16S_rRNA_1006G	4_70S_EFG_UV_NAZ_SSII_FL,5_70S_EFG_GDPNP_UV_NAZ_SSII_FL,11_70S_EFG_GDPNP_UV_NAZ_tgirt_FL	protected	3
E.c.16S_rRNA_1020G	11_70S_EFG_GDPNP_UV_NAZ_tgirt_FL	protected	1
E.c.16S_rRNA_1033G	4_70S_EFG_UV_NAZ_SSII_FL	deprotected	1
E.c.16S_rRNA_1036A	10_70S_EFG_UV_NAZ_tgirt_FL	protected	1
E.c.16S_rRNA_1043G	5_70S_EFG_GDPNP_UV_NAZ_SSII_FL	deprotected	1
E.c.16S_rRNA_1053G	5_70S_EFG_GDPNP_UV_NAZ_SSII_FL	deprotected	1
E.c.16S_rRNA_1061G	10_70S_EFG_UV_NAZ_tgirt_FL	deprotected	1
E.c.16S_rRNA_1074G	5_70S_EFG_GDPNP_UV_NAZ_SSII_FL	deprotected	1
E.c.16S_rRNA_1082A	11_70S_EFG_GDPNP_UV_NAZ_tgirt_FL	deprotected	1
E.c.16S_rRNA_1084G	5_70S_EFG_GDPNP_UV_NAZ_SSII_FL	deprotected	1
E.c.16S_rRNA_1094G	5_70S_EFG_GDPNP_UV_NAZ_SSII_FL	deprotected	1
E.c.16S_rRNA_1099G	5_70S_EFG_GDPNP_UV_NAZ_SSII_FL	deprotected	1
E.c.16S_rRNA_1102A	11_70S_EFG_GDPNP_UV_NAZ_tgirt_FL	deprotected	1
E.c.16S_rRNA_1104G	10_70S_EFG_UV_NAZ_tgirt_FL	protected	1
E.c.16S_rRNA_1111A	10_70S_EFG_UV_NAZ_tgirt_FL	protected	1
E.c.16S_rRNA_1124G	5_70S_EFG_GDPNP_UV_NAZ_SSII_FL	deprotected	1
E.c.16S_rRNA_1131G	4_70S_EFG_UV_NAZ_SSII_FL,5_70S_EFG_GDPNP_UV_NAZ_SSII_FL	deprotected	2
E.c.16S_rRNA_1175G	10_70S_EFG_UV_NAZ_tgirt_FL	protected	1
E.c.16S_rRNA_1179A	10_70S_EFG_UV_NAZ_tgirt_FL	protected	1
E.c.16S_rRNA_1185G	5_70S_EFG_GDPNP_UV_NAZ_SSII_FL	deprotected	1
E.c.16S_rRNA_1204A	4_70S_EFG_UV_NAZ_SSII_FL	deprotected	1
E.c.16S_rRNA_1206G	5_70S_EFG_GDPNP_UV_NAZ_SSII_FL	deprotected	1
E.c.16S_rRNA_1213A	4_70S_EFG_UV_NAZ_SSII_FL	deprotected	1
E.c.16S_rRNA_1227A	5_70S_EFG_GDPNP_UV_NAZ_SSII_FL	protected	1
E.c.16S_rRNA_1258G	4_70S_EFG_UV_NAZ_SSII_FL	deprotected	1
E.c.16S_rRNA_1278G	4_70S_EFG_UV_NAZ_SSII_FL	deprotected	1
E.c.16S_rRNA_1290G	4_70S_EFG_UV_NAZ_SSII_FL,5_70S_EFG_GDPNP_UV_NAZ_SSII_FL	protected	2
E.c.16S_rRNA_1297G	4_70S_EFG_UV_NAZ_SSII_FL,5_70S_EFG_GDPNP_UV_NAZ_SSII_FL	protected	2
E.c.16S_rRNA_1306A	5_70S_EFG_GDPNP_UV_NAZ_SSII_FL	deprotected	1
E.c.16S_rRNA_1309G	4_70S_EFG_UV_NAZ_SSII_FL	deprotected	1
E.c.16S_rRNA_1338G	4_70S_EFG_UV_NAZ_SSII_FL,5_70S_EFG_GDPNP_UV_NAZ_SSII_FL,10_70S_EFG_UV_NAZ_tgirt_FL,11_70S_EFG_GDPNP_UV_NAZ_tgirt_FL	deprotected	4
E.c.16S_rRNA_1347G	5_70S_EFG_GDPNP_UV_NAZ_SSII_FL	deprotected	1
E.c.16S_rRNA_1360A	5_70S_EFG_GDPNP_UV_NAZ_SSII_FL	protected	1
E.c.16S_rRNA_1374A	11_70S_EFG_GDPNP_UV_NAZ_tgirt_FL	deprotected	1
E.c.16S_rRNA_1392G	4_70S_EFG_UV_NAZ_SSII_FL,5_70S_EFG_GDPNP_UV_NAZ_SSII_FL,10_70S_EFG_UV_NAZ_tgirt_FL	protected	3
E.c.16S_rRNA_1396A	10_70S_EFG_UV_NAZ_tgirt_FL	protected	1
E.c.16S_rRNA_1401G	4_70S_EFG_UV_NAZ_SSII_FL,5_70S_EFG_GDPNP_UV_NAZ_SSII_FL,10_70S_EFG_UV_NAZ_tgirt_FL	protected	3
E.c.16S_rRNA_1413A	5_70S_EFG_GDPNP_UV_NAZ_SSII_FL	deprotected	1
E.c.16S_rRNA_1415G	4_70S_EFG_UV_NAZ_SSII_FL,5_70S_EFG_GDPNP_UV_NAZ_SSII_FL	deprotected	2
E.c.16S_rRNA_1442G	4_70S_EFG_UV_NAZ_SSII_FL	deprotected	1
E.c.16S_rRNA_1473G	11_70S_EFG_GDPNP_UV_NAZ_tgirt_FL	deprotected	1
E.c.16S_rRNA_1491G	4_70S_EFG_UV_NAZ_SSII_FL	deprotected	1
E.c.16S_rRNA_1505G	11_70S_EFG_GDPNP_UV_NAZ_tgirt_FL	protected	1
E.c.16S_rRNA_1517G	11_70S_EFG_GDPNP_UV_NAZ_tgirt_FL	deprotected	1
E.c.16S_rRNA_1529G	4_70S_EFG_UV_NAZ_SSII_FL,5_70S_EFG_GDPNP_UV_NAZ_SSII_FL	protected	2
