# Supplementary material for: Assaying RNA structure with LASER-Seq
Source: Nucleic Acids Res. 2018 Nov 22;47(1):43–55. doi: 10.1093/nar/gky1172 (PMC6326810; doi:10.1093/nar/gky1172)
Supplement: Supplementary Data [file gky1172_supplemental_files.zip › Table_S3_onc112_protections.tsv]

E. coli nucleotide	change type	T. Thermophilus nucleotide
E.c.23S_rRNA_2057G	deprotected	2078A
E.c.23S_rRNA_2608G	deprotected	2619G
E.c.23S_rRNA_750A	protected	796A
E.c.23S_rRNA_751A	protected	797A
E.c.23S_rRNA_2059A	protected	2080A
E.c.23S_rRNA_2061G	protected	2082G
E.c.23S_rRNA_2062A	protected	2083A
E.c.23S_rRNA_2451A	protected	2462A
E.c.23S_rRNA_2503A	protected	2514A
E.c.23S_rRNA_2505G	protected	2516G
E.c.23S_rRNA_2553G	protected	2564G
E.c.23S_rRNA_2574G	protected	2585G
E.c.23S_rRNA_2576G	protected	2587G
E.c.23S_rRNA_2581G	protected	2592G
E.c.23S_rRNA_2582G	protected	2593G
